# Supplementary material for: Novel Antiviral Efficacy of Hedyotis diffusa and Artemisia capillaris Extracts against Dengue Virus, Japanese Encephalitis Virus, and Zika Virus Infection and Immunoregulatory Cytokine Signatures
Source: Plants (Basel). 2022 Sep 30;11(19):2589. doi: 10.3390/plants11192589 (PMC9571899; doi:10.3390/plants11192589)
Supplement: Supplementary file 1 [file plants-11-02589-s001.zip]

Archive with 1 entries (1 files):
- plants-1863711-supplementary.pdf
